# Supplementary material for: Influence of Lipidation Pattern of the KR12 Fragment of Peptide LL-37 on Its Antibacterial and Hemolytic Activities
Source: Int J Mol Sci. 2023 Mar 13;24(6):5505. doi: 10.3390/ijms24065505 (PMC10053710; doi:10.3390/ijms24065505)
Supplement: Supplementary file 1 [file ijms-24-05505-s001.zip]

Archive with 1 entries (1 files):
- ijms-2262401-supplementary.pdf
